# Supplementary material for: Characterization of methicillin-resistant Staphylococcus aureus through genomics approach
Source: 3 Biotech. 2020 Aug 20;10(9):401. doi: 10.1007/s13205-020-02387-y (PMC7441129; doi:10.1007/s13205-020-02387-y)
Supplement: Supplementary file 2 — Supplementary file2 (CSV 3 kb) [file 13205_2020_2387_MOESM2_ESM.csv]

Strain ID	Oxacillin	cefoxitin	Erythromycin	Vancomycin	Catalase	Coagulase	DNase	Citrate utilization	Urease production	MF	Blood Lysis	mecA	pvl	I	II	IVA	IVD	90	100	145	150	155	170	190	200	220	230	250	400	405	450	505	590	600	t051	UK	t1011	t535	t003	t175	t437	t008	t062	t2164	t458	t379	t1258	Biofilm	icaA
SA G1	1	1	1	0	1	1	1	1	1	1	1	1	0	1	0	0	0	1	0	0	1	0	0	1	0	1	0	0	0	0	0	0	0	0	1	0	0	0	0	0	0	0	0	0	0	0	0	0	1
SA G2	1	1	1	0	1	1	1	1	1	1	1	1	0	1	0	0	0	1	0	0	1	0	0	1	0	1	0	0	0	0	0	0	0	0	0	1	0	0	0	0	0	0	0	0	0	0	0	0	1
SA G5	1	1	0	0	1	1	1	1	1	1	1	1	0	0	0	0	1	1	0	0	0	0	1	0	1	0	1	0	0	0	0	0	0	0	0	0	1	0	0	0	0	0	0	0	0	0	0	1	1
SA G6	1	1	1	0	1	1	1	1	1	1	1	1	0	1	0	0	0	0	0	1	0	0	0	0	0	0	0	0	0	1	0	0	0	0	0	0	0	1	0	0	0	0	0	0	0	0	0	0	1
SA G8	1	1	1	0	1	1	1	1	1	1	1	1	1	0	1	0	0	0	0	0	1	0	0	0	0	0	0	0	0	0	0	0	1	0	0	0	0	0	1	0	0	0	0	0	0	0	0	1	1
SA G9	1	1	0	0	1	1	1	1	1	1	1	1	1	0	0	1	0	0	0	0	0	1	0	0	0	0	0	0	0	0	0	1	0	0	0	0	0	0	0	1	0	0	0	0	0	0	0	1	1
SA G10	1	1	1	0	1	1	1	1	1	1	1	1	1	0	0	1	0	0	1	0	1	0	0	0	1	0	0	1	0	0	0	0	0	0	0	0	0	0	0	0	1	0	0	0	0	0	0	1	1
SA G11	1	1	0	0	1	1	1	1	1	1	1	1	1	0	0	1	0	0	0	0	1	0	0	0	1	0	0	1	0	0	0	0	0	0	0	0	0	0	0	0	0	1	0	0	0	0	0	1	1
SA H16	1	1	1	0	1	1	1	1	1	1	1	1	0	0	1	0	0	0	0	0	1	0	0	0	0	0	0	0	0	0	0	0	0	1	0	0	0	0	0	0	0	0	1	0	0	0	0	0	1
SA H19	1	1	1	0	1	1	1	1	1	1	1	1	0	1	0	0	0	0	0	0	1	0	0	0	0	0	0	0	1	0	0	0	0	0	0	0	0	0	0	0	0	0	1	0	0	0	0	1	1
SA H22	1	1	1	0	1	1	1	1	1	1	1	1	0	0	1	0	0	0	0	0	1	0	0	0	0	0	0	0	0	0	0	0	0	1	0	0	0	0	0	0	0	0	0	1	0	0	0	1	1
SA H26	1	1	1	0	1	1	1	1	1	1	1	1	0	1	0	0	0	0	0	0	1	0	0	0	0	0	0	0	1	0	0	0	0	0	0	0	0	0	0	0	0	0	0	0	1	0	0	1	1
SA H27	1	1	1	0	1	1	1	1	1	1	1	1	0	0	0	0	1	0	1	0	1	0	0	0	0	0	0	0	0	0	1	0	0	0	0	0	0	0	0	0	0	0	0	0	0	1	0	1	1
SA H29	1	1	1	0	1	1	1	1	1	1	1	1	0	0	0	0	1	1	1	0	1	0	0	0	1	0	0	0	0	0	0	0	0	0	0	0	0	0	0	0	0	1	0	0	0	0	0	1	1
SA H32	1	1	1	0	1	1	1	1	1	1	1	1	0	0	0	0	0	0	1	0	1	0	0	0	0	0	0	0	0	0	1	0	0	0	0	0	0	0	0	0	0	0	0	0	0	0	1	1	1
[truncated: 10 more columns]
